# Supplementary material for: De Novo Genome Assembly at Chromosome-Scale of Hermetia illucens (Diptera Stratiomyidae) via PacBio and Omni-C Proximity Ligation Technology
Source: Insects. 2024 Feb 17;15(2):133. doi: 10.3390/insects15020133 (PMC10889594; doi:10.3390/insects15020133)
Supplement: Supplementary file 1 [file insects-15-00133-s001.zip]

Archive with 1 entries (1 files):
- insects-2868160-supplementary.pdf
